# Supplementary material for: Elaeocarpus firdausii (Elaeocarpaceae), a new species from tropical mountain forests of Sulawesi
Source: PhytoKeys. 2016 Mar 25;(62):1–14. doi: 10.3897/phytokeys.62.7548 (PMC4856898; doi:10.3897/phytokeys.62.7548)
Supplement: XML Treatment for Elaeocarpus firdausii [file phytokeys.62.7548-treatment1.xml]

<!DOCTYPE tp:taxon-treatment
  PUBLIC "-//TaxonX//DTD Taxonomic Treatment Publishing DTD v0 20100105//EN" "tax-treatment-NSO.dtd">
<tp:taxon-treatment xmlns:tp="http://www.plazi.org/taxpub"><tp:treatment-meta><kwd-group><label>Taxon classification</label><kwd><named-content content-type="kingdom">Plantae</named-content></kwd><kwd><named-content content-type="order">Oxalidales</named-content></kwd><kwd><named-content content-type="family">Elaeocarpaceae</named-content></kwd></kwd-group><mixed-citation publication-type="journal"><person-group><name><surname>Brambach</surname><given-names>Fabian</given-names></name><name><surname>Coode</surname><given-names>Mark</given-names></name><name><surname>Biagioni</surname><given-names>Siria</given-names></name><name><surname>Culmsee</surname><given-names>Heike</given-names></name></person-group><article-title><italic><tp:taxon-name><tp:taxon-name-part taxon-name-part-type="genus">Elaeocarpus</tp:taxon-name-part> <tp:taxon-name-part taxon-name-part-type="species">firdausii</tp:taxon-name-part></tp:taxon-name></italic> (<tp:taxon-name><tp:taxon-name-part taxon-name-part-type="family">Elaeocarpaceae</tp:taxon-name-part></tp:taxon-name>), a new species from tropical mountain forests of Sulawesi</article-title><source>PhytoKeys</source><day>25</day><month>3</month><year>2016</year><volume>2016</volume><issue>62</issue><fpage>1</fpage><lpage>14</lpage><pub-id pub-id-type="doi">10.3897/phytokeys.62.7548</pub-id></mixed-citation></tp:treatment-meta><tp:nomenclature><tp:taxon-name>
            <tp:taxon-name-part taxon-name-part-type="genus">Elaeocarpus</tp:taxon-name-part>
            <tp:taxon-name-part taxon-name-part-type="species">firdausii</tp:taxon-name-part>
            <object-id xmlns:xlink="http://www.w3.org/1999/xlink" content-type="ipni" xlink:type="simple">urn:lsid:ipni.org:names:77153914-1</object-id>
          </tp:taxon-name><tp:taxon-authority>Brambach, Coode, Biagioni &amp; Culmsee</tp:taxon-authority><tp:taxon-status xmlns:xlink="http://www.w3.org/1999/xlink" xlink:type="simple">sp. nov.</tp:taxon-status><xref ref-type="fig" rid="F1">Figures 1</xref><xref ref-type="fig" rid="F2">, 2</xref><xref ref-type="fig" rid="F3">, 3</xref><xref ref-type="fig" rid="F4">, 4</xref></tp:nomenclature><tp:treatment-sec sec-type="Diagnosis"><title>Diagnosis.</title><p>Similar to <italic><tp:taxon-name><tp:taxon-name-part taxon-name-part-type="genus">Elaeocarpus</tp:taxon-name-part> <tp:taxon-name-part taxon-name-part-type="species">luteolignum</tp:taxon-name-part></tp:taxon-name></italic> Coode, but differing from that species in glabrous (vs minutely adpressed-hairy) terminal buds and young twigs, leaf blades with black gland dots (vs leaf blades without dots), 5-merous (vs 4-merous) flowers, larger flowers (e.g. sepals 5–8 × 1.5–2.5 vs 3–4 × 1.5 mm) and more numerous stamens (29–31 vs 20).</p></tp:treatment-sec><tp:treatment-sec sec-type="Type"><title>Type.</title><p>INDONESIA. Central Sulawesi (Sulawesi Tengah): Lore Lindu National Park, Kabupaten Poso, Kecamatan Lore Utara, 7.7 km NNE of village Sedoa, Mt Rorekautimbu, tree-inventory plot “Bulu Torenali”, <named-content xmlns:xlink="http://www.w3.org/1999/xlink" content-type="dwc:verbatimCoordinates" xlink:type="simple">1°17.2'S, 120°18.7'E</named-content>, 2350 m, 21–24 Apr 2012: <italic>Brambach F, Mangopo H, Firdaus, Faber M, Tiranda R 1953</italic> (flowers; holotype: K, 2 sheets, [K000720760]!, [K000720898]!; isotypes: <named-content xmlns:xlink="http://www.w3.org/1999/xlink" content-type="dwc:institutional_code" xlink:type="simple">BO</named-content> (<named-content xmlns:xlink="http://www.w3.org/1999/xlink" content-type="dwc:institutional_code" xlink:type="simple">BO</named-content> 1926842)!, <named-content xmlns:xlink="http://www.w3.org/1999/xlink" content-type="dwc:institutional_code" xlink:type="simple">CEB</named-content>, L [L.2055441]!).</p></tp:treatment-sec><tp:treatment-sec sec-type="Description"><title>Description.</title><p>
            <italic>Trees</italic> 8–25 m tall, dbh ≤ 40 cm, without buttresses or stilt roots, flowering when full-grown. Outer bark reddish brown, verrucose; inner bark pinkish with white streaks, granular, innermost layer yellow, easily detachable from wood, wood cream to white.</p><!--PageBreak--><!--PageBreak--><p>
            <italic>Twigs</italic> glabrous, strongly angulate at first, later terete, twig bark longitudinally cracking, forming a net-like pattern, with large conspicuous leaf scars and many prominent lenticels, gummy-resinous where cut, 2.5–4.0 mm thick towards the tip, with gummy-resinous, glabrous terminal buds. <italic>Stipules</italic> caducous, linear-subulate to narrow-triangular, glabrous, often gummy, 1.5–5.0 mm long, tapering, entire.</p><p>
            <italic>Leaves</italic> spirally arranged, loosely to ± tightly grouped towards twig tips in older trees, in juveniles often scattered, appearing in flushes, leaves of one flush ± equal in size. Fresh leaves brownish-red when young, later dark green with contrasting paler midrib above, much lighter green and with contrasting darker green venation and the sometimes red midrib beneath, dying red. <italic>Petioles</italic> 2–14 mm long, 1–3 mm thick, glabrous or almost so, sometimes verrucose when mature, often longitudinally finely striate, usually flat in apical third above, sometimes rounded or slightly channelled above, distinct from or merging into decurrent leaf base (variable within a specimen), pulvinous or not on both ends, without pegs at apex, sometimes with elongate glands at the junction of petiole and lamina-margin, geniculate. <italic>Blades</italic> chartaceous to coriaceous, mostly oblong-obovate, some oblong-elliptic or obovate, 2.1–4.0 times as long as wide, (5–) 6–13 (–15.5) × 1.5–5.0 (–6.5) cm, acute to obtuse (80–110°) to rounded at apex, the very tip notched and with a (sometimes fused) pair of black glands, cuneate at base or tapering towards a broadly cuneate base (the larger leaves more narrowly cuneate), occasionally rounded, surface sometimes bullate, dull and glabrous above, glabrous or sometimes with some short adpressed hairs on the midrib beneath when young and then soon glabrescent, glabrous and not verrucose beneath when mature, with minute black gland dots on both sides. Midrib darker than lamina, prominent but widened and flattened towards base above, strongly prominent beneath, with 8–16 pairs of main lateral veins, diverging at 60–80° from midrib, straight for most of their length or curved, breaking up 3/4 to 7/8 inside margin, looping forward and mostly joining up; usually with intermediate veins in between, ± prominent and of same colour as or paler than lamina above and below, higher-order veins reticulate, obscure or ± clear and raised above and below, of same colour as lamina, areoles squarish, &lt; 2 mm across, domatia absent. Margins ± entire to weakly glandular-serrate, sometimes less serrated in lower half, the teeth 2–11 mm apart, glands present regardless of serration, 0.5 mm long, spindle- or claw-shaped, sometimes elongate along margin, black.</p><p>
            <italic>Inflorescences</italic> in the axils of current leaves, solitary, racemose, ± of same length as subtending leaf, 3–8 cm long, axis angular, 1.2–1.5 mm thick at about halfway, with sparse, short, straight hairs between adpressed and spreading, 5–9-flowered.</p><p>
            <italic>Flowers</italic> bisexual, 5-merous (once 6-petalled), spiral or almost whorled on inflorescence, bracts early caducous, not seen, pedicels 6–18 mm long and 0.5–1 mm thick in flower, bent downwards and thickened at apex, buds ovoid, acute at apex. <italic>Sepals</italic> 5–8 × 1.5–2.5 mm, cream-coloured when fresh, not verrucose and ± pale adpressed-sericeous outside, densely white-velutinous next to the margins inside, otherwise short-sericeous inside but glabrous in the basalmost 1.5 mm, keeled inside for whole length. <italic>Petals</italic> thick and opaque, ivory-coloured on account of the hairs when fresh, oblong, parallel-sided almost to base, rounded to a narrow (1 mm wide) base, 6.5–7.5 mm long, 2.0–<!--PageBreak--><!--PageBreak-->2.5 mm wide at widest point of limb, rounded at apex and divided into 9–12 narrow-triangular apical divisions 0.3–1.0 mm long, divisions unequal in length and grouped into lobes and acute at tip, not verrucose in dried material, densely white-sericeous outside, margins velvety or densely short-hairy throughout, densely short-hairy inside except for glabrous patch near base, with a low, narrow keel inside running for most of limb length, ± flat at midpoint and flat at base, without any infolding of margins. <italic>Disk</italic> golden when fresh, ± annular, 10-toothed, 0.5–0.8 mm high, densely covered with short, straight, golden hairs. <italic>Stamens</italic> 29–31, inserted in a ± single ring between disk and ovary; filaments 0.6–1.8 mm long, straight to somewhat incurved tapering from base to apex, glabrous or with a few minute hairs; anthers 1.6–2.5 mm long, khaki when fresh, minutely hairy, with outer tooth clearly much longer than inner and with a beak 0.2–0.5 mm long, beak glabrous or with a few minute hairs without setae at tip. <italic>Ovary</italic> placed above the disk, shape clearly narrowed at base, 2.0–2.5 mm long, densely short- to medium-hairy, 2–3-locular; ovules 8–12 per locule; style 2.5–3.5 mm long, stout, tapering to a point, glabrous except for the very base.</p><p>
            <italic>Fruits</italic> unknown.</p></tp:treatment-sec><tp:treatment-sec sec-type="Phenology"><title>Phenology.</title><p>Flowering was observed in April. No fruiting was observed.</p></tp:treatment-sec><tp:treatment-sec sec-type="Pollen morphology and dimorphism"><title>Pollen morphology and dimorphism.</title><p>The pollen of <italic><tp:taxon-name><tp:taxon-name-part taxon-name-part-type="genus">Elaeocarpus</tp:taxon-name-part> <tp:taxon-name-part taxon-name-part-type="species">firdausii</tp:taxon-name-part></tp:taxon-name></italic> is dimorphic as two distinct morphological pollen grains were observed in the sample. The most common one is a 3-aperturate pollen grain, typical of the family <tp:taxon-name><tp:taxon-name-part taxon-name-part-type="family">Elaeocarpaceae</tp:taxon-name-part></tp:taxon-name> (<xref ref-type="bibr" rid="B13">Coode 2004</xref>). The second, less common (4%), type presents a 2-aperturate morphology and it is clearly distinguishable from the first (Fig. <xref ref-type="fig" rid="F4">4</xref>). The two pollen types are described as follows:</p><p>3-colporate type (Fig. <xref ref-type="fig" rid="F4">4a–b</xref>):</p><p>Prolate spheroidal to spheroidal pollen grains; outline in polar view (amb) rounded semi angular; psillate; P/E: 1.0 (0.9–1.1); polar axis (P): 12.2 (11.2-13.3) µm; equatorial axis (E): 11.9 (10.4-13.1) µm; apocolpium index 3–4 µm. Colpi 7.1–11.2 × 1–2 µm long with indistinct ends. Endoaperture lalongate, c. 1 µm in diameter. Exine c. 1 µm thick, sexine as thick as nexine.</p><p>2-colporate type (Fig. <xref ref-type="fig" rid="F4">4c</xref>):</p><p>Outline in polar view (amb) circular-elliptical; equatorial axis (E): 11.6 (10.5–12.7) µm. Remaining characteristics as the 3-colporate type.</p><p>So far, only one other case of pollen dimorphism has been documented for the genus <italic><tp:taxon-name><tp:taxon-name-part taxon-name-part-type="genus">Elaeocarpus</tp:taxon-name-part></tp:taxon-name></italic> (<xref ref-type="bibr" rid="B23">Huang 1972</xref>). In <italic><tp:taxon-name><tp:taxon-name-part taxon-name-part-type="genus">Elaeocarpus</tp:taxon-name-part> <tp:taxon-name-part taxon-name-part-type="species">firdausii</tp:taxon-name-part></tp:taxon-name></italic>, the low percentage (ca. 4%) of the 2-colporate type as compared to the 3-colporate suggests the former is an aberrant morphology, possibly associated with hybridism as reported in other species (e.g. <xref ref-type="bibr" rid="B2">Bhowmik and Datta 2012</xref>).</p><fig id="F2" position="float" orientation="portrait"><label>Figure 2.</label><caption><p>
          <italic><tp:taxon-name><tp:taxon-name-part taxon-name-part-type="genus">Elaeocarpus</tp:taxon-name-part> <tp:taxon-name-part taxon-name-part-type="species">firdausii</tp:taxon-name-part></tp:taxon-name></italic>. <bold>a</bold> branch with leaves and flowers (note red leaf-galls) <bold>b</bold> bark slash <bold>c</bold> branch apex with inflorescence <bold>d</bold> underside of mature leaf <bold>e</bold> flowers with golden disc and grey anthers <bold>f</bold> reddish-brown young leaves <bold>g</bold> green young leaves <bold>h</bold> conspicuous reticulation on underside of mature leaf <bold>i</bold> clustered arrangement of leaves; <bold>j</bold> young twig with stipules <bold>k</bold> flowers on apically bent pedicels. <bold>a</bold>, <bold>c</bold>, <bold>e</bold>, <bold>g</bold>, <bold>i</bold>, and <bold>k</bold> from the type collection (<italic>Brambach et al. 1953</italic>); <bold>b</bold>, <bold>d</bold>, <bold>f</bold>, <bold>h</bold>, and <bold>j</bold> from <italic>Brambach et al. 2041</italic>.</p></caption><graphic xmlns:xlink="http://www.w3.org/1999/xlink" xlink:href="phytokeys-062-001-g002.jpg" position="float" orientation="portrait" xlink:type="simple" id="oo_82765.jpg"/></fig><fig id="F3" position="float" orientation="portrait"><label>Figure 3.</label><caption><p>Flower details of <italic><tp:taxon-name><tp:taxon-name-part taxon-name-part-type="genus">Elaeocarpus</tp:taxon-name-part> <tp:taxon-name-part taxon-name-part-type="species">firdausii</tp:taxon-name-part></tp:taxon-name></italic>. <bold>a</bold> petal with hairy outer surface and apical divisions <bold>b</bold> stamen with clearly longer outer anther-tooth to the right. Drawing by Heike Culmsee from <italic>Brambach et al. 1953</italic> (isotype, L!).</p></caption><graphic xmlns:xlink="http://www.w3.org/1999/xlink" xlink:href="phytokeys-062-001-g003.jpg" position="float" orientation="portrait" xlink:type="simple" id="oo_82766.jpg"/></fig><fig id="F4" position="float" orientation="portrait"><label>Figure 4.</label><caption><p>Pollen of <italic><tp:taxon-name><tp:taxon-name-part taxon-name-part-type="genus">Elaeocarpus</tp:taxon-name-part> <tp:taxon-name-part taxon-name-part-type="species">firdausii</tp:taxon-name-part></tp:taxon-name></italic>. <bold>a</bold> the 3-colporate pollen type in equatorial view <bold>b</bold> same in polar view <bold>c</bold> the 2-colporate pollen type in polar view.</p></caption><graphic xmlns:xlink="http://www.w3.org/1999/xlink" xlink:href="phytokeys-062-001-g004.jpg" position="float" orientation="portrait" xlink:type="simple" id="oo_82767.jpg"/></fig></tp:treatment-sec><tp:treatment-sec sec-type="Distribution"><title>Distribution.</title><p>Endemic to the central part of Sulawesi. The species is so far recorded with certainty from Mt Rorekautimbu and Mt Malemo at elevations from 2150 to 2400m (Fig. <xref ref-type="fig" rid="F1">1</xref>). Both mountains are located within <abbrev xmlns:xlink="http://www.w3.org/1999/xlink" content-type="institution" xlink:title="Lore Lindu National Park" xlink:type="simple">LLNP</abbrev>. During our ecological <!--PageBreak--><!--PageBreak-->fieldwork, we recorded <italic><tp:taxon-name><tp:taxon-name-part taxon-name-part-type="genus">Elaeocarpus</tp:taxon-name-part> <tp:taxon-name-part taxon-name-part-type="species">firdausii</tp:taxon-name-part></tp:taxon-name></italic> in all three inventory plots at &gt; 2000 m, although with rather few individuals at each site. Because of its apparent association with a distinct habitat (upper montane or mossy forest above c. 2000 m) and the general lack of information from montane habitats in Sulawesi, we consider it very likely that <italic><tp:taxon-name><tp:taxon-name-part taxon-name-part-type="genus">Elaeocarpus</tp:taxon-name-part> <tp:taxon-name-part taxon-name-part-type="species">firdausii</tp:taxon-name-part></tp:taxon-name></italic> occurs in many of the upper montane forests of the <abbrev xmlns:xlink="http://www.w3.org/1999/xlink" content-type="institution" xlink:title="Central Sulawesi Mountains" xlink:type="simple">CSM</abbrev> (Fig. <xref ref-type="fig" rid="F1">1</xref>).</p><p>
            <named-content xmlns:xlink="http://www.w3.org/1999/xlink" content-type="dwc:institutional_code" xlink:type="simple">FB</named-content> observed a sterile sapling matching all vegetative characters of <italic><tp:taxon-name><tp:taxon-name-part taxon-name-part-type="genus">Elaeocarpus</tp:taxon-name-part> <tp:taxon-name-part taxon-name-part-type="species">firdausii</tp:taxon-name-part></tp:taxon-name></italic> on Mt Katopas, c. 130 km east of the other two sites (<named-content xmlns:xlink="http://www.w3.org/1999/xlink" content-type="dwc:verbatimCoordinates" xlink:type="simple">1°12.7'S, 121°26.0'E</named-content>, 2450 m, 6 Sep 2014), indicating a possible occurrence on Sulawesi’s Eastern peninsula (Fig. <xref ref-type="fig" rid="F1">1</xref>, question mark).</p></tp:treatment-sec><tp:treatment-sec sec-type="Habitat"><title>Habitat.</title><p>Based on the morphological information available <italic><tp:taxon-name><tp:taxon-name-part taxon-name-part-type="genus">Elaeocarpus</tp:taxon-name-part> <tp:taxon-name-part taxon-name-part-type="species">firdausii</tp:taxon-name-part></tp:taxon-name></italic> is a regular component of upper montane (mossy) forests, where its individuals can form part of the canopy. These forests occur from c. 2000 m upwards in the <abbrev xmlns:xlink="http://www.w3.org/1999/xlink" content-type="institution" xlink:title="Lore Lindu National Park" xlink:type="simple">LLNP</abbrev> area and are easily distinguished because of the dominance of conifers (<tp:taxon-name><tp:taxon-name-part taxon-name-part-type="family">Podocarpaceae</tp:taxon-name-part></tp:taxon-name>, mostly <italic><tp:taxon-name><tp:taxon-name-part taxon-name-part-type="genus">Dacrycarpus</tp:taxon-name-part> <tp:taxon-name-part taxon-name-part-type="species">imbricatus</tp:taxon-name-part></tp:taxon-name></italic> (Blume) de Laub. and <italic><tp:taxon-name><tp:taxon-name-part taxon-name-part-type="genus">Phyllocladus</tp:taxon-name-part> <tp:taxon-name-part taxon-name-part-type="species">hypophyllus</tp:taxon-name-part></tp:taxon-name></italic> Hook.f.). They have a thick layer of epiphytic mosses and ferns on trunks and branches of the trees, ± abundant undergrowth, c. 20 m tall canopies with emergents reaching &gt; 30 m and large amounts of dead wood. The soils are characterized by excess of moisture and heavy accumulation of organic matter. They were classified as Folic Gleysols, Folic Histosols and Folic Cambisols according to the WRB classification (<xref ref-type="bibr" rid="B26">IUSS Working Group WRB 2014</xref>). Dominant families besides conifers include <tp:taxon-name><tp:taxon-name-part taxon-name-part-type="family">Myrtaceae</tp:taxon-name-part></tp:taxon-name> (e.g. <italic><tp:taxon-name><tp:taxon-name-part taxon-name-part-type="genus">Syzygium</tp:taxon-name-part></tp:taxon-name></italic> spp., <italic><tp:taxon-name><tp:taxon-name-part taxon-name-part-type="genus">Xanthomyrtus</tp:taxon-name-part> <tp:taxon-name-part taxon-name-part-type="species">angustifolia</tp:taxon-name-part></tp:taxon-name></italic> A.J.Scott), <tp:taxon-name><tp:taxon-name-part taxon-name-part-type="family">Fagaceae</tp:taxon-name-part></tp:taxon-name> (e.g. <italic><tp:taxon-name><tp:taxon-name-part taxon-name-part-type="genus">Lithocarpus</tp:taxon-name-part> <tp:taxon-name-part taxon-name-part-type="species">havilandii</tp:taxon-name-part></tp:taxon-name></italic> (Stapf) Barnett), <tp:taxon-name><tp:taxon-name-part taxon-name-part-type="family">Paracryphiaceae</tp:taxon-name-part></tp:taxon-name> (e.g. <italic><tp:taxon-name><tp:taxon-name-part taxon-name-part-type="genus">Quintinia</tp:taxon-name-part> <tp:taxon-name-part taxon-name-part-type="species">apoensis</tp:taxon-name-part></tp:taxon-name></italic> (Elmer) Schltr.), and other <tp:taxon-name><tp:taxon-name-part taxon-name-part-type="family">Elaeocarpaceae</tp:taxon-name-part></tp:taxon-name> (e.g. <italic><tp:taxon-name><tp:taxon-name-part taxon-name-part-type="genus">Elaeocarpus</tp:taxon-name-part> <tp:taxon-name-part taxon-name-part-type="species">steupii</tp:taxon-name-part></tp:taxon-name></italic> Coode, <tp:taxon-name><tp:taxon-name-part taxon-name-part-type="genus">Elaeocarpus</tp:taxon-name-part> <tp:taxon-name-part taxon-name-part-type="species">teysmannii</tp:taxon-name-part> <tp:taxon-name-part taxon-name-part-type="authority">Koord. &amp; Valeton</tp:taxon-name-part> <tp:taxon-name-part taxon-name-part-type="infraspecific-rank">subsp.</tp:taxon-name-part> <tp:taxon-name-part taxon-name-part-type="subspecies">domatiferus</tp:taxon-name-part></tp:taxon-name> Coode).</p></tp:treatment-sec><tp:treatment-sec sec-type="Etymology"><title>Etymology.</title><p>The specific epithet honours our colleague Firdaus Dg. Matta (born 1984), formerly with Herbarium Celebense in Palu, Sulawesi, who collected the type specimen and contributed greatly to the success of our fieldwork with his skills in plant collection and identification.</p></tp:treatment-sec><tp:treatment-sec sec-type="Conservation status"><title>Conservation status.</title><p>Based on the locations of the estimated potential habitat for <italic><tp:taxon-name><tp:taxon-name-part taxon-name-part-type="genus">Elaeocarpus</tp:taxon-name-part> <tp:taxon-name-part taxon-name-part-type="species">firdausii</tp:taxon-name-part></tp:taxon-name></italic> we calculated an <abbrev xmlns:xlink="http://www.w3.org/1999/xlink" xlink:title="extent of occurrence" xlink:type="simple">EOO</abbrev> of 58 534 km² and an <abbrev xmlns:xlink="http://www.w3.org/1999/xlink" xlink:title="area of occupancy" xlink:type="simple">AOO</abbrev> of 5 760 km². The latter is presumably an overestimate as not all potentially suitable sites will necessarily be occupied by the species. Nevertheless, occurrence over a relatively wide range is plausible, given the large distance (c. 55 km) between two of the collection sites. It is thus unlikely that either <abbrev xmlns:xlink="http://www.w3.org/1999/xlink" xlink:title="extent of occurrence" xlink:type="simple">EOO</abbrev> or <abbrev xmlns:xlink="http://www.w3.org/1999/xlink" xlink:title="area of occupancy" xlink:type="simple">AOO</abbrev> will fall below the thresholds of criteria B1 or B2 for IUCN category VU (<xref ref-type="bibr" rid="B24">IUCN 2012</xref>). While deforestation is an ongoing threat to Sulawesi’s forests, upper montane forests are usually less affected because of their remote locations and difficult access (<xref ref-type="bibr" rid="B3">Cannon et al. 2007</xref>). Hence, we do not consider habitat destruction or exploitation by humans as an imminent threat to population levels. Given (1) the uncertainties in the estimated <abbrev xmlns:xlink="http://www.w3.org/1999/xlink" xlink:title="extent of occurrence" xlink:type="simple">EOO</abbrev> and <abbrev xmlns:xlink="http://www.w3.org/1999/xlink" xlink:title="area of occupancy" xlink:type="simple">AOO</abbrev>, and (2) the recommendation to use a precautionary attitude in conservation assessments (<xref ref-type="bibr" rid="B25">IUCN Standards and Petitions Subcommittee 2014</xref>), we propose a preliminary extinction risk assessment of “Near Threatened” (NT) following the IUCN Red List Categories and Criteria (<xref ref-type="bibr" rid="B24">IUCN 2012</xref>).</p></tp:treatment-sec><tp:treatment-sec sec-type="Notes"><title>Notes.</title><p>Based on the morphological information available, <italic><tp:taxon-name><tp:taxon-name-part taxon-name-part-type="genus">Elaeocarpus</tp:taxon-name-part> <tp:taxon-name-part taxon-name-part-type="species">firdausii</tp:taxon-name-part></tp:taxon-name></italic> is probably related to <italic><tp:taxon-name><tp:taxon-name-part taxon-name-part-type="genus">Elaeocarpus</tp:taxon-name-part> <tp:taxon-name-part taxon-name-part-type="species">luteolignum</tp:taxon-name-part></tp:taxon-name></italic>, <italic><tp:taxon-name><tp:taxon-name-part taxon-name-part-type="genus">Elaeocarpus</tp:taxon-name-part> <tp:taxon-name-part taxon-name-part-type="species">gambutanus</tp:taxon-name-part></tp:taxon-name></italic> Coode and <italic><tp:taxon-name><tp:taxon-name-part taxon-name-part-type="genus">Elaeocarpus</tp:taxon-name-part> <tp:taxon-name-part taxon-name-part-type="species">linnaei</tp:taxon-name-part></tp:taxon-name></italic> Coode; this assemblage may be sister to the <italic><tp:taxon-name><tp:taxon-name-part taxon-name-part-type="genus">Polystachyus</tp:taxon-name-part></tp:taxon-name></italic> group from Western Malesia.</p><!--PageBreak--><p>In addition to the morphological differences between <italic><tp:taxon-name><tp:taxon-name-part taxon-name-part-type="genus">Elaeocarpus</tp:taxon-name-part> <tp:taxon-name-part taxon-name-part-type="species">firdausii</tp:taxon-name-part></tp:taxon-name></italic> and <italic><tp:taxon-name><tp:taxon-name-part taxon-name-part-type="genus">Elaeocarpus</tp:taxon-name-part> <tp:taxon-name-part taxon-name-part-type="species">luteolignum</tp:taxon-name-part></tp:taxon-name></italic> mentioned in the diagnosis above, according to our present knowledge there are differences in habitat preference: <italic><tp:taxon-name><tp:taxon-name-part taxon-name-part-type="genus">Elaeocarpus</tp:taxon-name-part> <tp:taxon-name-part taxon-name-part-type="species">firdausii</tp:taxon-name-part></tp:taxon-name></italic> occurs in mossy forest at higher elevations while <italic><tp:taxon-name><tp:taxon-name-part taxon-name-part-type="genus">Elaeocarpus</tp:taxon-name-part> <tp:taxon-name-part taxon-name-part-type="species">luteolignum</tp:taxon-name-part></tp:taxon-name></italic> is known from lower to mid-montane forest dominated by <tp:taxon-name><tp:taxon-name-part taxon-name-part-type="family">Fagaceae</tp:taxon-name-part></tp:taxon-name> at 1200–1800 m (<xref ref-type="bibr" rid="B6">Coode 1995</xref>).</p><p>Both observations in the field and examination of dried specimens show that there are morphological differences between smaller understorey plants and mature canopy-forming individuals. The former have less-clustered, longer, thicker and relatively narrower leaves with more clearly bipulvinate petioles, less-rounded tips and more clearly serrate margins. We do not know whether these differences are related to age or rather to environmental factors, e.g. stronger radiation and transpiration in the canopy. Seedlings have even narrower leaves but the very short petioles are only swollen at the base. Conspicuous cup-shaped leaf galls or their presumed scars (Fig. <xref ref-type="fig" rid="F2">2</xref>) were present in all collected specimens. All sepals and petals have a glabrous patch at the base of the otherwise hairy inner surface. These glabrous portions are apparently pressed against the 10-lobed disc before anthesis. Wood density, based on three specimens, varied from 0.45–0.56 g/cm³.</p></tp:treatment-sec><tp:treatment-sec sec-type="Specimens examined"><title>Specimens examined.</title><p>Accession numbers are given in parentheses, barcode numbers in square brackets. Barcodes of specimens in K and L link to specimen records in the respective databases (<xref ref-type="bibr" rid="B31">RBG Kew 2015</xref>, <xref ref-type="bibr" rid="B34">Wieringa 2015</xref>).</p><p>INDONESIA. Central Sulawesi (Sulawesi Tengah), Lore Lindu National Park:</p><p>Kabupaten Poso, Kecamatan Lore Utara, 8.7 km NNE of village Sedoa, Mt Rorekautimbu, tree-inventory plot “Rorekautimbu”, <named-content xmlns:xlink="http://www.w3.org/1999/xlink" content-type="dwc:verbatimCoordinates" xlink:type="simple">1°16.7'S, 120°18.6'E</named-content>, 2400 m:</p><p>
            <italic>Brambach F, Mangopo H, Firdaus, Faber M, Tiranda R 0721</italic> (18–30 Jul 2011, sterile, <named-content xmlns:xlink="http://www.w3.org/1999/xlink" content-type="dwc:institutional_code" xlink:type="simple">BO</named-content> (<named-content xmlns:xlink="http://www.w3.org/1999/xlink" content-type="dwc:institutional_code" xlink:type="simple">BO</named-content> 1926844)!, <named-content xmlns:xlink="http://www.w3.org/1999/xlink" content-type="dwc:institutional_code" xlink:type="simple">CEB</named-content>, <named-content xmlns:xlink="http://www.w3.org/1999/xlink" content-type="dwc:institutional_code" xlink:type="simple">GOET</named-content> [GOET014481]!, K [K000720899]!, L [L.2055437]!);</p><p>
            <italic>Culmsee H 2152</italic> (Aug–Sep 2007, sterile, <named-content xmlns:xlink="http://www.w3.org/1999/xlink" content-type="dwc:institutional_code" xlink:type="simple">GOET</named-content> [GOET014482]!).</p><p>Kab. Poso, Kec. Lore Utara, 7.7 km NNE of village Sedoa, Mt Rorekautimbu, tree-inventory plot “Bulu Torenali”, <named-content xmlns:xlink="http://www.w3.org/1999/xlink" content-type="dwc:verbatimCoordinates" xlink:type="simple">1°17.2'S, 120°18.7'E</named-content>, 2350 m, 21–24 Apr 2012:</p><p>
            <italic>Brambach F, Mangopo H, Firdaus, Faber M, Tiranda R 2041</italic> (flowers, <named-content xmlns:xlink="http://www.w3.org/1999/xlink" content-type="dwc:institutional_code" xlink:type="simple">BO</named-content> (<named-content xmlns:xlink="http://www.w3.org/1999/xlink" content-type="dwc:institutional_code" xlink:type="simple">BO</named-content> 1926843)!, <named-content xmlns:xlink="http://www.w3.org/1999/xlink" content-type="dwc:institutional_code" xlink:type="simple">CEB</named-content>, <named-content xmlns:xlink="http://www.w3.org/1999/xlink" content-type="dwc:institutional_code" xlink:type="simple">GOET</named-content> [GOET014478]!, K [K000720902]!, L [L.2055436]!);</p><p>
            <italic>Mangopo H, Firdaus, Brambach F 11</italic> (seedling, L [L.2055440]!).</p><p>Kab. Sigi, Kec. Kulawi Selatan, 7.7 km ENE of village Moa, Mt Malemo, tree-inventory plot “Tutu Malemo”, <named-content xmlns:xlink="http://www.w3.org/1999/xlink" content-type="dwc:verbatimCoordinates" xlink:type="simple">1°45.9'S, 120°09.6'E</named-content>, 2150 m, 18–23 Oct 2011:</p><p>
            <italic>Brambach F, Mangopo H, Firdaus, Faber M, Tiranda R 0937</italic> (sterile, <named-content xmlns:xlink="http://www.w3.org/1999/xlink" content-type="dwc:institutional_code" xlink:type="simple">CEB</named-content>, <named-content xmlns:xlink="http://www.w3.org/1999/xlink" content-type="dwc:institutional_code" xlink:type="simple">GOET</named-content> [GOET014480]!);</p><p>
            <italic>Brambach F, Mangopo H, Firdaus, Faber M, Tiranda R 0998</italic> (sterile, <named-content xmlns:xlink="http://www.w3.org/1999/xlink" content-type="dwc:institutional_code" xlink:type="simple">CEB</named-content>, K [K000720900]!, L [L.2055438]!),</p><p>
            <italic>Brambach F, Mangopo H, Firdaus, Faber M, Tiranda R 1026</italic> (sterile, <named-content xmlns:xlink="http://www.w3.org/1999/xlink" content-type="dwc:institutional_code" xlink:type="simple">CEB</named-content>, L [L.2055439]!),</p><p>
            <italic>Brambach F, Mangopo H, Firdaus, Faber M, Tiranda R 1028</italic> (sterile, <named-content xmlns:xlink="http://www.w3.org/1999/xlink" content-type="dwc:institutional_code" xlink:type="simple">CEB</named-content>, <named-content xmlns:xlink="http://www.w3.org/1999/xlink" content-type="dwc:institutional_code" xlink:type="simple">GOET</named-content> [GOET014479]!, K [K000720901]!).</p><!--PageBreak--></tp:treatment-sec><tp:treatment-sec><!--Section generated to contain objects referenced in tp:taxon-treatment.--><fig id="F1" position="float" orientation="portrait"><label>Figure 1.</label><caption><p>Map of known occurrences of <italic><tp:taxon-name><tp:taxon-name-part taxon-name-part-type="genus">Elaeocarpus</tp:taxon-name-part> <tp:taxon-name-part taxon-name-part-type="species">firdausii</tp:taxon-name-part></tp:taxon-name></italic> in Sulawesi. Collecting localities are shown as yellow circles: Mt Rorekautimbu and Mt Malemo, both in Lore Lindu National Park (solid black line). The record on Mt Katopas on the Eastern peninsula (?) is based on a sighting without specimen. Most of the montane environments on the island are concentrated in the Central Sulawesi Mountains (<abbrev xmlns:xlink="http://www.w3.org/1999/xlink" content-type="institution" xlink:title="Central Sulawesi Mountains" xlink:type="simple">CSM</abbrev>, dashed black line) stretching from near Palu into the Southern peninsula. Areas above 2000 m a.s.l. are shaded black. Map created with QGIS (<xref ref-type="bibr" rid="B30">QGIS Development Team 2015</xref>) using the digital elevation model of <xref ref-type="bibr" rid="B27">Jarvis et al. (2008)</xref>.</p></caption><graphic xmlns:xlink="http://www.w3.org/1999/xlink" xlink:href="phytokeys-062-001-g001.jpg" position="float" orientation="portrait" xlink:type="simple" id="oo_82764.jpg"/></fig></tp:treatment-sec><ref-list><ref id="B30"><mixed-citation xmlns:xlink="http://www.w3.org/1999/xlink" xlink:type="simple">
          <institution xlink:type="simple">QGIS Development Team</institution> (<year>2015</year>) <source>QGIS Geographic Information System. Version 2.12.0. Open Source Geospatial Foundation Project</source>. <ext-link xlink:type="simple" ext-link-type="uri" xlink:href="http://qgis.osgeo.org">http://qgis.osgeo.org</ext-link> [<date-in-citation content-type="access-date">December 15, 2015</date-in-citation>]</mixed-citation></ref><ref id="B27"><mixed-citation xmlns:xlink="http://www.w3.org/1999/xlink" xlink:type="simple">
          <person-group><name name-style="western"><surname>Jarvis</surname><given-names>A</given-names></name><name name-style="western"><surname>Reuter</surname><given-names>HI</given-names></name><name name-style="western"><surname>Nelson</surname><given-names>A</given-names></name><name name-style="western"><surname>Guevara</surname><given-names>E</given-names></name></person-group> (<year>2008</year>) <source>Hole-filled SRTM for the globe, Version 4</source>. <ext-link xlink:type="simple" ext-link-type="uri" xlink:href="http://srtm.csi.cgiar.org">http://srtm.csi.cgiar.org</ext-link> [<date-in-citation content-type="access-date">November 5, 2015</date-in-citation>]</mixed-citation></ref><ref id="B13"><mixed-citation xmlns:xlink="http://www.w3.org/1999/xlink" xlink:type="simple">
          <person-group><name name-style="western"><surname>Coode</surname><given-names>MJE</given-names></name></person-group> (<year>2004</year>) <article-title><tp:taxon-name><tp:taxon-name-part taxon-name-part-type="family">Elaeocarpaceae</tp:taxon-name-part></tp:taxon-name>.</article-title> In: <person-group><name name-style="western"><surname>Kubitzki</surname><given-names>K</given-names></name></person-group> (<role>Ed.</role>) <source>Flowering Plants. Dicotyledons: <tp:taxon-name><tp:taxon-name-part taxon-name-part-type="order">Celastrales</tp:taxon-name-part></tp:taxon-name>, <tp:taxon-name><tp:taxon-name-part taxon-name-part-type="order">Oxalidales</tp:taxon-name-part></tp:taxon-name>, Rosales, <tp:taxon-name><tp:taxon-name-part taxon-name-part-type="order">Cornales</tp:taxon-name-part></tp:taxon-name>, <tp:taxon-name><tp:taxon-name-part taxon-name-part-type="order">Ericales</tp:taxon-name-part></tp:taxon-name>. The Families and Genera of Vascular Plants</source>. <publisher-name>Springer</publisher-name>, <publisher-loc>Berlin, Heidelberg</publisher-loc>, <fpage>135</fpage>–<lpage>144</lpage>. <ext-link xlink:type="simple" ext-link-type="uri" xlink:href="http://link.springer.com/chapter/10.1007/978-3-662-07257-8_18">http://link.springer.com/chapter/10.1007/978-3-662-07257-8_18</ext-link></mixed-citation></ref><ref id="B23"><mixed-citation xmlns:xlink="http://www.w3.org/1999/xlink" xlink:type="simple">
          <person-group><name name-style="western"><surname>Huang</surname><given-names>T-C</given-names></name></person-group> (<year>1972</year>) <source>Pollen flora of Taiwan</source>. <publisher-name>National Taiwan University, Botany Dept. Press</publisher-name>, <publisher-loc>Taipei</publisher-loc>, <size units="page">297 pp</size>.</mixed-citation></ref><ref id="B2"><mixed-citation xmlns:xlink="http://www.w3.org/1999/xlink" xlink:type="simple">
          <person-group><name name-style="western"><surname>Bhowmik</surname><given-names>S</given-names></name><name name-style="western"><surname>Datta</surname><given-names>BK</given-names></name></person-group> (<year>2012</year>) <article-title>Pollen Dimorphism of Several Members of <tp:taxon-name><tp:taxon-name-part taxon-name-part-type="family">Nymphaeaceae</tp:taxon-name-part></tp:taxon-name> and <tp:taxon-name><tp:taxon-name-part taxon-name-part-type="family">Nelumbonaceae</tp:taxon-name-part></tp:taxon-name>: An Index of Geographical and Ecological Variation.</article-title> <source>Notulae Scientia Biologicae</source> <volume>4</volume>: <fpage>38</fpage>–<lpage>44</lpage>. doi: <ext-link xlink:type="simple" ext-link-type="doi" xlink:href="10.15835/nsb.4.3.7689">10.15835/nsb.4.3.7689</ext-link></mixed-citation></ref><ref id="B26"><mixed-citation xmlns:xlink="http://www.w3.org/1999/xlink" xlink:type="simple">
          <institution xlink:type="simple">IUSS Working Group WRB</institution> (<year>2014</year>) <source>World Reference Base for Soil Resources 2014. International soil classification system for naming soils and creating legends for soil maps</source>. <publisher-name>FAO</publisher-name>, <publisher-loc>Rome</publisher-loc>, <size units="page">181 pp</size>. <ext-link xlink:type="simple" ext-link-type="uri" xlink:href="http://www.fao.org/3/a-i3794e.pdf">http://www.fao.org/3/a-i3794e.pdf</ext-link></mixed-citation></ref><ref id="B24"><mixed-citation xmlns:xlink="http://www.w3.org/1999/xlink" xlink:type="simple">
          <institution xlink:type="simple">IUCN</institution> (<year>2012</year>) <source>IUCN Red List Categories and Criteria: Version 3.1</source>. <edition>2nd edition</edition>. <publisher-name>IUCN</publisher-name>, <publisher-loc>Gland, Switzerland</publisher-loc> and <publisher-loc>Cambridge, UK</publisher-loc>, <size units="page">i-iv + 1–32 pp</size>. <ext-link xlink:type="simple" ext-link-type="uri" xlink:href="http://www.iucnredlist.org/documents/redlist_cats_crit_en.pdf">http://www.iucnredlist.org/documents/redlist_cats_crit_en.pdf</ext-link></mixed-citation></ref><ref id="B3"><mixed-citation xmlns:xlink="http://www.w3.org/1999/xlink" xlink:type="simple">
          <person-group><name name-style="western"><surname>Cannon</surname><given-names>CH</given-names></name><name name-style="western"><surname>Summers</surname><given-names>M</given-names></name><name name-style="western"><surname>Harting</surname><given-names>JR</given-names></name><name name-style="western"><surname>Kessler</surname><given-names>PJA</given-names></name></person-group> (<year>2007</year>) <article-title>Developing Conservation Priorities Based on Forest Type, Condition, and Threats in a Poorly Known Ecoregion: Sulawesi, Indonesia.</article-title> <source>Biotropica</source> <volume>39</volume>: <fpage>747</fpage>–<lpage>759</lpage>. doi: <ext-link xlink:type="simple" ext-link-type="doi" xlink:href="10.1111/j.1744-7429.2007.00323.x">10.1111/j.1744-7429.2007.00323.x</ext-link></mixed-citation></ref><ref id="B25"><mixed-citation xmlns:xlink="http://www.w3.org/1999/xlink" xlink:type="simple">
          <institution xlink:type="simple">IUCN Standards and Petitions Subcommittee</institution> (<year>2014</year>) <source>Guidelines for Using the IUCN Red List Categories and Criteria. Version 11</source>. <comment>Prepared by the Standards and Petitions Subcommittee</comment>. <publisher-name>IUCN</publisher-name>, <size units="page">87 pp</size>. <ext-link xlink:type="simple" ext-link-type="uri" xlink:href="http://www.iucnredlist.org/documents/RedListGuidelines.pdf">http://www.iucnredlist.org/documents/RedListGuidelines.pdf</ext-link></mixed-citation></ref><ref id="B6"><mixed-citation xmlns:xlink="http://www.w3.org/1999/xlink" xlink:type="simple">
          <person-group><name name-style="western"><surname>Coode</surname><given-names>MJE</given-names></name></person-group> (<year>1995</year>) <article-title><italic><tp:taxon-name><tp:taxon-name-part taxon-name-part-type="genus">Elaeocarpus</tp:taxon-name-part></tp:taxon-name></italic> in the Flora Malesiana area: <italic><tp:taxon-name><tp:taxon-name-part taxon-name-part-type="genus">E.</tp:taxon-name-part> <tp:taxon-name-part taxon-name-part-type="species">kraengensis</tp:taxon-name-part></tp:taxon-name></italic> and ten new species from Sulawesi.</article-title> <source>Kew Bulletin</source> <volume>50</volume>: <fpage>267</fpage>–<lpage>294</lpage>. doi: <ext-link xlink:type="simple" ext-link-type="doi" xlink:href="10.2307/4110631">10.2307/4110631</ext-link></mixed-citation></ref><ref id="B31"><mixed-citation xmlns:xlink="http://www.w3.org/1999/xlink" xlink:type="simple">
          <institution xlink:type="simple">RBG Kew</institution> (<year>2015</year>) <source>The Herbarium Catalogue</source>, <publisher-name>Royal Botanic Gardens</publisher-name>, <publisher-loc>Kew</publisher-loc>. <comment>Published on the Internet</comment>. <ext-link xlink:type="simple" ext-link-type="uri" xlink:href="http://apps.kew.org/herbcat/gotoHomePage.do">http://apps.kew.org/herbcat/gotoHomePage.do</ext-link> [<date-in-citation content-type="access-date">December 15, 2015</date-in-citation>]</mixed-citation></ref><ref id="B34"><mixed-citation xmlns:xlink="http://www.w3.org/1999/xlink" xlink:type="simple">
          <person-group><name name-style="western"><surname>Wieringa</surname><given-names>J</given-names></name></person-group> (<year>2015</year>) <source>NHN Herbarium Database</source>. <publisher-name>National Herbarium of the Netherlands - NHN</publisher-name>. <ext-link xlink:type="simple" ext-link-type="uri" xlink:href="http://vstbol.leidenuniv.nl/nhn/Explore">http://vstbol.leidenuniv.nl/nhn/Explore</ext-link> [<date-in-citation content-type="access-date">December 15, 2015</date-in-citation>]</mixed-citation></ref></ref-list></tp:taxon-treatment>
